# Supplementary material for: Importin 13-dependent axon diameter growth regulates conduction speeds along myelinated CNS axons
Source: Nat Commun. 2024 Feb 27;15:1790. doi: 10.1038/s41467-024-45908-6 (PMC10899189; doi:10.1038/s41467-024-45908-6)
Supplement: Supplementary file 4 — Source Data [file 41467_2024_45908_MOESM4_ESM.xlsx]

## Sheet: Figure1E
Figure 1E
Mauthner axon diameter measurements (at somite 15) measured in wild type animals for the same axon at 2, 3, 4, and 5 dpf (µm)
	WT
2dpf	1.0392	0.9805	1.0941	1.0787	0.9906	1.1699	1.0052	0.9377	0.9391	0.9342	0.9871	0.9898	1.0089	1.0871	1.0974	1.2108	1.1808	1.1402	1.2431
3dpf	1.8008	1.8964	1.9825	2.094	1.8511	2.2885	2.0847	1.6319	1.6487	1.7779	1.8866	1.9688	1.9724	1.7289	2.2	1.9849	2.0164	2.1257	1.9616
4dpf	2.6975	2.817	2.7853	2.7273	2.6208	3.2762	2.8157	2.2965	2.3069	2.1493	2.4574	2.7505	2.6879	2.4727	2.9066	2.5512	2.9009	2.7609	2.7483
5dpf	3.3679	3.5533	3.4174	3.4021	3.2608	3.7573	3.4388	2.8582	2.7998	2.601	3.0898	3.252	3.4684	3.0564	3.5237	3.1915	3.6147	3.5862	3.5872
This data is also shown in Figure 3B. Refer to Figure 3B for stats.

## Sheet: Figure1G
Figure 1G
Percentage of the length of the Mauthner axon that is wrapped with myelin at 3.5 dpf and 5 dpf in wild type animals
	3.5 dpf	5 dpf
Fish 1	94.4	97.9
Fish 2	94	99.2
Fish 3	93	98.5
Fish 4	93.8	99.5
Fish 5	92	96.8
Fish 6	90.1	95.6

## Sheet: Figure2D
Figure 2D
Mauthner axon diameter measurements (somite 15) at 5 dpf in control and ue57 animals (µm)
			GraphPad Statistical Analysis			Descriptive Statistics
Ctrl	ipo13ue57		Table Analyzed	5dpf			Ctrl	ipo13ue57
3.5452	1.8125					Number of values	10	10
3.5686	2.06		Column B	ipo13ue57
3.31	1.4459		vs.	vs.		Minimum	3.101	1.389
3.7584	1.5717		Column A	Ctrl		25% Percentile	3.28	1.54
3.1914	1.9207					Median	3.489	1.861
3.1011	1.7528		Unpaired t test			75% Percentile	3.574	2.017
3.4337	2.0116		P value	<0.0001		Maximum	3.758	2.06
3.4648	1.3888		P value summary	****
3.5123	1.9096		Significantly different (P < 0.05)?	Yes		Mean	3.448	1.791
3.5912	2.0344		One- or two-tailed P value?	Two-tailed		Std. Deviation	0.1974	0.2454
			t, df	t=16.64, df=18		Std. Error of Mean	0.06242	0.07761
			How big is the difference?			Lower 95% CI	3.306	1.615
			Mean of column A	3.448		Upper 95% CI	3.589	1.966
			Mean of column B	1.791
			Difference between means (B - A) ± SEM	-1.657 ± 0.09959
			95% confidence interval	-1.866 to -1.448
			R squared (eta squared)	0.9389
			F test to compare variances
			F, DFn, Dfd	1.546, 9, 9
			P value	0.5268
			P value summary	ns
			Significantly different (P < 0.05)?	No
			Data analyzed
			Sample size, column A	10
			Sample size, column B	10

## Sheet: Figure2E
Figure 2E
Number of swim bouts (expressed as % control) initiated in a 20 min open field test (5 dpf).
Ctrl	ipo13ue57		GraphPad Statistical Analysis			Descriptive Statistics
107	2		Table Analyzed	Number of Swim Bouts (%ctrl)			Ctrl	ipo13ue57
102	75					Number of values	114	31
123	37		Column B	ipo13ue57
127	55		vs.	vs.		Minimum	2	0
143	17		Column A	Ctrl		25% Percentile	70	11
133	41					Median	110.5	31
125	38		Mann Whitney test			75% Percentile	130	54
133	68		P value	<0.0001		Maximum	159	108
61	1		Exact or approximate P value?	Exact
146	38		P value summary	****		Mean	99.99	33.81
51	0		Significantly different (P < 0.05)?	Yes		Std. Deviation	39.35	27.15
70	26		One- or two-tailed P value?	Two-tailed		Std. Error of Mean	3.685	4.876
126	23		Sum of ranks in column A,B	9746 , 839.5
66	11		Mann-Whitney U	343.5		Lower 95% CI	92.69	23.85
64	2					Upper 95% CI	107.3	43.76
120	108		Difference between medians
86	19		Median of column A	110.5, n=114		Mean ranks	85.49	27.08
98	79		Median of column B	31.00, n=31
75	58		Difference: Actual	-79.5
79	53		Difference: Hodges-Lehmann	-71
2	6
128	12
153	59
151	16
135	30
152	54
150	38
116	3
121	2
80	31
130	46
119
129
145
34
128
115
87
99
148
145
123
118
148
118
151
87
133
115
56
55
24
81
20
86
28
53
94
120
130
12
70
121
142
93
98
118
54
22
52
56
9
43
124
93
130
90
91
91
133
47
136
112
148
14
115
69
75
146
15
128
68
87
153
77
105
157
111
148
124
92
116
159
122
110
145
128
110
61
69
88
67
130
83

## Sheet: Figure2F
Figure 2F
Average swim bout duration (expressed as % control) during a 20 min open field test (5 dpf)
Ctrl	ipo13ue57		GraphPad Statistical Analysis			Descriptive Statistics
91	90		Table Analyzed	Swim bout Duration (%ctrl)			Ctrl	ipo13ue57
100	107					Number of values	114	30
93	92		Column B	ipo13ue57
106	123		vs.	vs.		Minimum	79	85
100	124		Column A	Ctrl		25% Percentile	93	96.5
110	90					Median	98	108
109	106		Mann Whitney test			75% Percentile	104	123
111	112		P value	0.001		Maximum	174	166
109	166		Exact or approximate P value?	Exact
102	91		P value summary	***		Mean	99.98	111.7
106	No swims		Significantly different (P < 0.05)?	Yes		Std. Deviation	13.13	19.96
96	129		One- or two-tailed P value?	Two-tailed		Std. Error of Mean	1.229	3.643
100	91		Sum of ranks in column A,B	7604 , 2837
98	137		Mann-Whitney U	1049		Lower 95% CI	97.55	104.2
97	162					Upper 95% CI	102.4	119.2
100	108		Difference between medians
84	123		Median of column A	98.00, n=114		Mean ranks	66.7	94.55
94	99		Median of column B	108.0, n=30
98	100		Difference: Actual	10
94	85		Difference: Hodges-Lehmann	10
149	113
98	90
100	123
112	130
106	115
102	98
101	115
102	108
117	100
99	121
106	103
100
113
99
108
103
100
112
98
99
104
96
98
112
93
94
104
95
98
112
99
94
91
105
107
105
93
88
97
93
101
91
99
99
91
94
96
113
146
93
86
95
89
88
91
79
92
97
86
94
86
82
97
99
174
96
86
106
90
155
96
95
97
105
84
96
90
100
92
107
100
99
94
96
92
94
92
96
108
92
99
91
94
98

## Sheet: Figure2L
Figure 2L
Myelinated axon diameter measurements (5 dpf) in fish injected with ipo13b mRNA at the single cell stage (µm)
Ctrl	ipo13ue57			GraphPad Statistical Analysis			Descriptive Statistics
4.46968	3.94592			Table Analyzed	mauthner rescue			Ctrl	ipo13ue57
4.98554	5.2939						Number of values	15	4
4.95501	4.49567			Column B	ipo13ue57
5.05518	5.07699			vs.	vs.		Minimum	4.47	3.946
4.96596				Column A	Ctrl		25% Percentile	4.852	4.083
5.06566							Median	5.055	4.786
5.45868				Unpaired t test			75% Percentile	5.459	5.24
4.65733				P value	0.0961		Maximum	5.794	5.294
5.54225				P value summary	ns
5.79413				Significantly different (P < 0.05)?	No		Mean	5.132	4.703
5.4282				One- or two-tailed P value?	Two-tailed		Std. Deviation	0.3857	0.607
5.71457				t, df	t=1.761, df=17		Std. Error of Mean	0.09958	0.3035
5.22546
4.85197				How big is the difference?			Lower 95% CI	4.919	3.737
4.81547				Mean of column A	5.132		Upper 95% CI	5.346	5.669
				Mean of column B	4.703
				Difference between means (B - A) ± SEM	-0.4292 ± 0.2437
				95% confidence interval	-0.9433 to 0.08490
				R squared (eta squared)	0.1543
				F test to compare variances
				F, DFn, Dfd	2.477, 3, 14
				P value	0.2082
				P value summary	ns
				Significantly different (P < 0.05)?	No
				Data analyzed
				Sample size, column A	15
				Sample size, column B	4

## Sheet: Figure2N
Figure 2N
Mauthner axon diameter measurements (somite 15) at 4 dpf (µm)
			GraphPad Statistical Analysis			Descriptive Statistics
Ctrl	ue76		Table Analyzed	ue76			Ctrl	ue76
3.0083	1.2407					Number of values	6	6
3.0081	1.5184		Column B	ue76
3.1514	1.3838		vs.	vs.		Minimum	2.909	1.102
2.9088	1.1018		Column A	Ctrl		25% Percentile	2.983	1.206
3.2136	1.4944					Median	3.08	1.362
3.6113	1.3393		Unpaired t test			75% Percentile	3.313	1.5
			P value	<0.0001		Maximum	3.611	1.518
			P value summary	****
			Significantly different (P < 0.05)?	Yes		Mean	3.15	1.346
			One- or two-tailed P value?	Two-tailed		Std. Deviation	0.2511	0.1574
			t, df	t=14.91, df=10		Std. Error of Mean	0.1025	0.06428
			How big is the difference?			Lower 95% CI	2.887	1.181
			Mean of column A	3.15		Upper 95% CI	3.414	1.512
			Mean of column B	1.346
			Difference between means (B - A) ± SEM	-1.804 ± 0.1210
			95% confidence interval	-2.073 to -1.534
			R squared (eta squared)	0.9569
			F test to compare variances
			F, DFn, Dfd	2.543, 5, 5
			P value	0.3286
			P value summary	ns
			Significantly different (P < 0.05)?	No
			Data analyzed
			Sample size, column A	6
			Sample size, column B	6

## Sheet: Figure2O
Figure 2O
Mauthner axon diameter measurements (somite 15) at 4 dpf (µm)
Ctrl	ue77		GraphPad Statistical Analysis			Descriptive Statistics
2.9359	1.3982		Table Analyzed	ue77			Ctrl	ue77
2.5294	1.3381					Number of values	7	7
2.7929	1.6774		Column B	ue77
2.9625	1.4144		vs.	vs.		Minimum	2.529	1.23
2.7571	1.4104		Column A	Ctrl		25% Percentile	2.757	1.338
2.7738	1.6261					Median	2.793	1.41
2.8885	1.23		Unpaired t test			75% Percentile	2.936	1.626
			P value	<0.0001		Maximum	2.963	1.677
			P value summary	****
			Significantly different (P < 0.05)?	Yes		Mean	2.806	1.442
			One- or two-tailed P value?	Two-tailed		Std. Deviation	0.1462	0.1574
			t, df	t=16.79, df=12		Std. Error of Mean	0.05527	0.05951
			How big is the difference?			Lower 95% CI	2.67	1.296
			Mean of column A	2.806		Upper 95% CI	2.941	1.588
			Mean of column B	1.442
			Difference between means (B - A) ± SEM	-1.364 ± 0.08121
			95% confidence interval	-1.541 to -1.187
			R squared (eta squared)	0.9592
			F test to compare variances
			F, DFn, Dfd	1.159, 6, 6
			P value	0.8621
			P value summary	ns
			Significantly different (P < 0.05)?	No
			Data analyzed
			Sample size, column A	7
			Sample size, column B	7

## Sheet: Figure2P
Figure 2P
Mauthner axon diameter measurements (somite 15) at 5 dpf (µm)
Ctrl	ue57/ue76	ue57/ue77		GraphPad Statistical Analysis
3.1765	1.6108	1.8648		Table Analyzed	Complementation Assay 5dpf						Number of families	1
3.1285	1.7069	1.1327		Data sets analyzed	A-C						Number of comparisons per family	3
3.0988	2.2645	1.0941									Alpha	0.05
3.1143	1.1847	1.3622		ANOVA summary
2.9577	1.58	1.661		F	167.7						Tukey's multiple comparisons test	Mean Diff.	95.00% CI of diff.	Below threshold?	Summary	Adjusted P Value
3.1199	1.3276	1.3962		P value	<0.0001						Ctrl vs. ue57/ue76	1.503	1.216 to 1.791	Yes	****	<0.0001	A-B
3.0071		1.3551		P value summary	****						Ctrl vs. ue57/ue77	1.712	1.452 to 1.972	Yes	****	<0.0001	A-C
3.0875		1.3634		Significant diff. among means (P < 0.05)?	Yes						ue57/ue76 vs. ue57/ue77	0.2087	-0.1125 to 0.5299	No	ns	0.2575	B-C
3.3256				R squared	0.9281
2.8948											Test details	Mean 1	Mean 2	Mean Diff.	SE of diff.	n1	n2	q	DF
3.237				Brown-Forsythe test							Ctrl vs. ue57/ue76	3.116	1.612	1.503	0.1156	15	6	18.39	26
3.1873				F (DFn, DFd)	1.525 (2, 26)						Ctrl vs. ue57/ue77	3.116	1.404	1.712	0.1048	15	8	23.11	26
2.8496				P value	0.2365						ue57/ue76 vs. ue57/ue77	1.612	1.404	0.2087	0.1293	6	8	2.284	26
3.1021				P value summary	ns
3.4489				Are SDs significantly different (P < 0.05)?	No
				Bartlett's test
				Bartlett's statistic (corrected)	6.432
				P value	0.0401
				P value summary	*
				Are SDs significantly different (P < 0.05)?	Yes
				ANOVA table	SS	DF	MS	F (DFn, DFd)	P value
				Treatment (between columns)	19.21	2	9.607	F (2, 26) = 167.7	P<0.0001
				Residual (within columns)	1.49	26	0.05729
				Total	20.7	28
				Data summary
				Number of treatments (columns)	3
				Number of values (total)	29

## Sheet: Figure3B
Figure 3B
Mauthner axon diameter measurements (at somite 15) measured for the same axons at 2, 3, 4, 5 and 7 dpf (µm)
								GraphPad Statistical Analysis
Genotype	2dpf	3dpf	4dpf	5dpf	7dpf			Table Analyzed	Axon Diameter (Exp1 + Exp2)
Wildtype	1.0392	1.8008	2.6975	3.3679	4.4008
Wildtype	0.9805	1.8964	2.817	3.5533	4.7824			Two-way RM ANOVA	Matching: Stacked
Wildtype	1.0941	1.9825	2.7853	3.4174	3.9959			Assume sphericity?	No
Wildtype	1.0787	2.094	2.7273	3.4021	4.213			Alpha	0.05
Wildtype	0.9906	1.8511	2.6208	3.2608	3.9359
Wildtype	1.1699	2.2885	3.2762	3.7573	4.7744			Source of Variation	% of total variation	P value	P value summary	Significant?	Geisser-Greenhouse's epsilon
Wildtype	1.0052	2.0847	2.8157	3.4388	4.5608			Time x Genotype	4.15	<0.0001	****	Yes
Wildtype	0.9377	1.6319	2.2965	2.8582	4.0918			Time	36.23	<0.0001	****	Yes	0.5416
Wildtype	0.9391	1.6487	2.3069	2.7998	3.6493			Genotype	8.2	<0.0001	****	Yes
Wildtype	0.9342	1.7779	2.1493	2.601	3.2056			Subject	2.46	<0.0001	****	Yes
Wildtype	0.9871	1.8866	2.4574	3.0898	4.0827
Wildtype	0.9898	1.9688	2.7505	3.252	4.145			ANOVA table	SS	DF	MS	F (DFn, DFd)	P value
Wildtype	1.0089	1.9724	2.6879	3.4684	4.5568			Time x Genotype	14.65	8	1.832	F (8, 220) = 82.77	P<0.0001
Wildtype	1.0871	1.7289	2.4727	3.0564	3.8846			Time	127.9	4	31.98	F (2.166, 119.2) = 1445	P<0.0001
Wildtype	1.0974	2.2	2.9066	3.5237	4.475			Genotype	28.95	2	14.48	F (2, 55) = 91.67	P<0.0001
Wildtype	1.2108	1.9849	2.5512	3.1915	4.136			Subject	8.686	55	0.1579	F (55, 220) = 7.137	P<0.0001
Wildtype	1.1808	2.0164	2.9009	3.6147	4.4576			Residual	4.868	220	0.02213
Wildtype	1.1402	2.1257	2.7609	3.5862	4.3227
Wildtype	1.2431	1.9616	2.7483	3.5872	4.3476			Data summary
Het	0.946	1.8239	2.7359	3.4804	4.4117			Number of columns (Genotype)	3
Het	1.158	1.8957	2.8597	3.4532	4.4437			Number of rows (Time)	5
Het	1.0184	1.9192	2.8024	3.4244	4.1847			Number of subjects (Subject)	58
Het	0.8991	1.9665	2.9572	3.4782	4.6976			Number of missing values	0
Het	0.9152	1.9361	2.8185	3.4432	4.2523
Het	0.9679	1.7825	2.7872	3.472	4.3137
Het	1.0339	1.8236	2.7975	3.3877	4.0504			Within each row, compare columns (simple effects within rows)
Het	0.8686	1.6537	2.5401	3.1871	4.0395
Het	0.9369	1.777	2.6289	3.2417	4.0931			Number of families	5
Het	0.9343	1.9819	2.6213	3.353	4.1628			Number of comparisons per family	3
Het	1.0182	1.9343	2.7588	3.4391	4.0498			Alpha	0.05
Het	0.9399	1.8999	2.6651	3.323	4.7311
Het	1.0291	1.8965	2.475	3.0153	3.8661			Tukey's multiple comparisons test	Mean Diff.	95.00% CI of diff.	Below threshold?	Summary	Adjusted P Value
Het	1.076	2.1578	2.7894	3.4178	4.6458
Het	1.188	1.9271	2.9196	3.2816	4.3349			2dpf
Het	1.0344	2.2244	2.8906	3.472	4.0544			WT vs. Het	0.04499	-0.01908 to 0.1091	No	ns	0.2116
Het	1.1497	2.0317	2.855	3.5125	4.3689			WT vs. Mut	0.1186	-0.01500 to 0.2522	No	ns	0.0802
Het	1.0567	1.9525	2.5357	2.9752	3.8391			Het vs. Mut	0.07363	-0.05904 to 0.2063	No	ns	0.2824
Het	0.8822	1.7539	2.4289	2.9381	3.765
Het	1.0495	1.7816	2.3781	2.9253	3.8817			3dpf
Het	0.9971	1.7393	2.571	3.0691	4.0646			WT vs. Het	0.06093	-0.05249 to 0.1744	No	ns	0.3914
Het	1.0253	1.9895	2.4729	3.0242	3.8416			WT vs. Mut	0.4966	0.1170 to 0.8762	Yes	*	0.0161
Het	1.0218	1.7366	2.507	3.0851	3.9785			Het vs. Mut	0.4356	0.05321 to 0.8181	Yes	*	0.0307
Het	1.0005	1.8061	2.4648	3.0031	4.2753
Het	0.985	1.7998	2.469	3.0965	4.2014			4dpf
Het	0.9629	1.8438	2.6059	3.2065	3.7588			WT vs. Het	0.02642	-0.1377 to 0.1906	No	ns	0.9163
Het	1.0166	1.7953	2.5796	3.0614	3.9617			WT vs. Mut	1.013	0.6143 to 1.411	Yes	***	0.0003
Het	1.0331	1.7736	2.3522	3.042	4.3424			Het vs. Mut	0.9865	0.5872 to 1.386	Yes	***	0.0008
Het	1.071	1.9098	2.5127	3.1055	3.8727
Het	0.9718	1.8064	2.4522	3.2741	4.1631			5dpf
Het	1.0818	2.0624	2.785	3.398	4.4054			WT vs. Het	0.06296	-0.1311 to 0.2570	No	ns	0.7025
Het	0.9977	1.8249	2.6373	3.2658	4.2485			WT vs. Mut	1.484	0.9546 to 2.013	Yes	***	0.0002
Het	1.1843	1.8745	2.5817	3.19	4.0942			Het vs. Mut	1.421	0.8884 to 1.953	Yes	***	0.0006
Mut	0.8584	0.9277	1.2659	1.2797	1.6038
Mut	0.838	1.3396	1.602	1.8521	1.8616			7dpf
Mut	1.0385	1.6749	1.4747	1.4572	1.7501			WT vs. Het	0.048	-0.1978 to 0.2938	No	ns	0.8796
Mut	0.863	1.4237	1.5621	1.927	1.9256			WT vs. Mut	2.218	1.752 to 2.683	Yes	****	<0.0001
Mut	1.0731	1.649	2.0114	2.0202	2.5228			Het vs. Mut	2.17	1.713 to 2.626	Yes	****	<0.0001
Mut	0.9692	1.6589	2.0263	2.4017	2.2991
								Test details	Mean 1	Mean 2	Mean Diff.	SE of diff.	N1	N2	q	DF
								2dpf
								WT vs. Het	1.059	1.014	0.04499	0.02609	19	33	2.439	32.5
								WT vs. Mut	1.059	0.94	0.1186	0.04684	19	6	3.582	8.06
								Het vs. Mut	1.014	0.94	0.07363	0.04364	33	6	2.386	6.199
								3dpf
								WT vs. Het	1.942	1.881	0.06093	0.04585	19	33	1.879	28.16
								WT vs. Mut	1.942	1.446	0.4966	0.125	19	6	5.618	6.222
								Het vs. Mut	1.881	1.446	0.4356	0.1202	33	6	5.128	5.331
								4dpf
								WT vs. Het	2.67	2.644	0.02642	0.06623	19	33	0.5642	27.12
								WT vs. Mut	2.67	1.657	1.013	0.1373	19	6	10.43	7.443
								Het vs. Mut	2.644	1.657	0.9865	0.1273	33	6	10.96	5.583
								5dpf
								WT vs. Het	3.307	3.244	0.06296	0.07808	19	33	1.14	25.91
								WT vs. Mut	3.307	1.823	1.484	0.1793	19	6	11.7	6.952
								Het vs. Mut	3.244	1.823	1.421	0.168	33	6	11.96	5.405
								7dpf
								WT vs. Het	4.211	4.163	0.048	0.09923	19	33	0.6841	27.42
								WT vs. Mut	4.211	1.994	2.218	0.1675	19	6	18.72	9.239
								Het vs. Mut	4.163	1.994	2.17	0.1491	33	6	20.58	6.036

[truncated: 36 more sheets: Figure3E, Figure3G, Figure3I, Figure4C, Figure4D, Figure4G, Figure4H, Figure4I, Figure5E, Figure5F, Figure6B, Figure6C, Figure6F, Figure6G, Figure6H, Figure7C, Figure7D, Figure7E, Figure7F, Figure7H …]
